# Supplementary material for: Comprehensive O-Glycan Analysis by Porous Graphitized Carbon Nanoliquid Chromatography–Mass Spectrometry
Source: Anal Chem. 2024 May 17;96(22):8942–8. doi: 10.1021/acs.analchem.3c05826 (PMC11154684; doi:10.1021/acs.analchem.3c05826)
Supplement: Supplementary file 2 — ac3c05826_si_002.xlsx [file ac3c05826_si_002.xlsx]

## Sheet: Table of Contents
Table of Contents
Supplementary Table S1:
		Overview of O-glycans released from PaTu-S cell line and relative quantification.
Supplementary Table S2:
		Overview of O-glycans released from PSM.

## Sheet: Table S1
										Day 1			Day 2			Combined
Glycan number	Glycan number	Composition	Observed [1-]	Mass to Charge ratio [2-]	Theoretical	Mass deviation	Proposed structure	Retention time	Supporting Glycan Structure Elucidation	Relative quantification	Standard deviation	CV	Relative quantification	Standard deviation	CV	Relative quantification	Standard deviation	CV
	1	N1a (GalNAc)	222.05	nd	222.10	0.05		17.2min	1	0.144957	0.0543102	37.4663	0.125684	0.0738021	58.7205	0.140239	0.0675597	48.1748
	2	N1b (GlcNAc)	222.04	nd	222.10	0.06		18.6min	2	0.531242	0.238406	44.8772	0.947435	0.367199	38.7572	0.743706	0.366137	49.2314
	3	N1H1	384.17	nd	384.15	-0.02		34.2min	3	4.02093	0.698141	17.3627	3.32221	0.423288	12.7412	3.6225	0.65323	18.0326
	4	N1S1	513.17	nd	513.19	0.02		51.6min	4	4.35357	0.910151	20.9059	3.94364	0.399592	10.1326	4.10988	0.700628	17.0474
2	5	N2H1a	587.19	nd	587.23	0.04		46.1min	5	2.33186	0.157401	6.75004	2.03916	0.289499	14.197	2.175	0.269709	12.4004
2	6	N2H1b	587.22	nd	587.23	0.01		48.1min	6	1.5005	1.03322	68.8583	1.84121	1.01408	55.0768	1.72605	1.0184	59.0018
14	7	N1H1S1a	675.23	nd	675.25	0.02		53.9min	7	4.28423	0.525421	12.2641	4.33065	0.359956	8.31183	4.31205	0.431517	10.0072
15	8	N1H1S1b	675.22	nd	675.25	0.03		59.5min	8	22.6282	1.48668	6.57006	21.6125	1.84567	8.53981	22.0334	1.71848	7.79943
4	9	N2H2	749.28	nd	749.28	0		51.8min	9	11.0778	1.20874	10.9114	10.1456	0.933911	9.20509	10.479	1.19711	11.4239
18	10	N2H1S1	878.31	nd	878.33	0.02		62.4min	11	0.847929	0.203143	23.9576	1.01646	0.231618	22.7868	0.92332	0.233783	25.3198
24	11	N2H2F1a	895.33	nd	895.34	0.01		48.4min	12	0.450392	0.117292	26.0421	0.61881	0.0759686	12.2766	0.544772	0.125834	23.0986
25	12	N2H2F1b	895.3	nd	895.34	0.04		61.6min	13	0.684312	0.188943	27.6107	0.781342	0.189714	24.2805	0.760649	0.211847	27.8508
20	13	N1H1S2	966.26	nd	966.34	0.08		82.5min	15	20.4636	3.73211	18.2378	20.0361	1.68951	8.43236	20.4456	2.86793	14.0271
	14	N4H1	993.36	nd	993.39	0.03		53.9min	16	0.377694	0.0919404	24.3426	0.39394	0.0417377	10.5949	0.384402	0.0684703	17.8122
19	15	N2H2S1a	1040.36	nd	1040.38	0.02		62.7min	17	0.603459	0.18257	30.2538	0.515734	0.0915521	17.7518	0.556519	0.143421	25.7711
19	16	N2H2S1b	1040.36	nd	1040.38	0.02		66.5min	18	1.29625	0.176587	13.6229	1.7439	0.416894	23.9058	1.53903	0.384116	24.9583
19	17	N2H2S1c	1040.32	nd	1040.38	0.06		71.9min	19	1.72371	0.248795	14.4337	2.41244	0.385123	15.964	2.11517	0.469752	22.2087
19	18	N2H2S1d	1040.31	nd	1040.38	0.07		73.5min	20	1.48169	0.310279	20.9409	1.48675	0.308778	20.7686	1.50179	0.307148	20.4521
30	19	N3H2F1a	1098.41	nd	1098.42	0.01		50.4min	21	0.541566	0.244473	45.1418	0.522195	0.132636	25.3998	0.518566	0.193492	37.313
31	20	N3H2F1b	1098.36	nd	1098.42	0.06		63.8min	22	0.0953899	0.0625159	65.5372	0.193331	0.0891739	46.125	0.149372	0.0892739	59.7664
	21	N3H3a	1114.41	nd	1114.42	0.01		59.1min	23	0.23615	0.163398	69.1925	0.227855	0.12654	55.5353	0.239059	0.143212	59.9065
	22	N3H3b	1114.43	nd	1114.42	-0.01		60.1min	24	0.303624	0.108608	35.7706	0.314534	0.201088	63.9322	0.296006	0.167675	56.6459
9	23	N4H2a	1155.42	nd	1155.44	0.02		55.1min	25	0.171122	0.0850126	49.6795	0.168489	0.0463133	27.4875	0.168099	0.0653854	38.897
9	24	N4H2b	1155.39	nd	1155.44	0.05		57.1min	26	0.280486	0.0927073	33.0524	0.429295	0.194176	45.2315	0.364523	0.167651	45.9918
	25	N2H2F1S1a	1186.48	nd	1186.44	-0.04		56.8min	27	0.0192201	0.0114288	59.4626	0.0449448	0.0167372	37.2394	0.0346901	0.0199391	57.4778
	26	N2H2F1S1b	1186.45	nd	1186.44	-0.01		63.1min	28	0.0948183	0.0486398	51.2979	0.183887	0.0473789	25.7652	0.142242	0.0633136	44.5113
	27	N3H1F1S1	1227.38	nd	1227.46	0.08		61.1min	29	0.109305	0.0448724	41.0525	0.15652	0.0595158	38.0244	0.133831	0.056379	42.1271
	28	N2H2S2a	1331.41	665.2	1331.47	0.06		82.3min	30	0.588791	0.498509	84.6665	0.329404	0.202036	61.3338	0.446195	0.380925	85.3717
	29	N2H2S2b	1331.48	665.21	1331.47	-0.01		97.7min	31	14.6352	3.02563	20.6736	15.4075	1.79834	11.6718	14.9669	2.42031	16.1711
	30	N3H2F1S1	1389.54	nd	1389.52	-0.02		48.9min	32	0.120822	0.0617684	51.1233	0.0997424	0.0250487	25.1134	0.106399	0.0473115	44.4661
	31	N4H4	1479.46	739.23	1479.55	0.09		60.5min	33	1.35418	0.160128	11.8247	1.41416	0.121576	8.59708	1.38432	0.13964	10.0872
	32	N3H2F2S1	1535.56	767.28	1535.57	0.01		61.3min	34	0.146355	0.0990588	67.6839	0.0649007	0.0241037	37.1395	0.0979121	0.0806644	82.3846
21	33	N1H1F1	530.19	nd	530.21	0.02		73.4min	35	1.12744	0.444085	39.3886	1.56895	0.303894	19.3693	1.3747	0.424293	30.8643
	34	N3H1	790.27	nd	790.31	0.04		50.6min	36	0.668375	0.220738	33.0261	0.666812	0.332426	49.853	0.667762	0.276717	41.4395
	35	N3H2a	952.37	nd	952.36	-0.01		54.9min	37	0.200993	0.0759007	37.7629	0.507867	0.207961	40.948	0.370657	0.216003	58.2758
	36	N3H2b	952.36	nd	952.36	0		56.1min	38	0.503884	0.131416	26.0805	0.386049	0.213879	55.402	0.425818	0.192725	45.26

## Sheet: Table S2
Glycan number	Glycan number	Composition	Observed [1-]	Mass to Charge ratio [2-]	Theoretical	Mass deviation	Proposed structure	Retention time	Supporting Glycan Structure Elucidation
	1	N1	222.05	nd	222.10	0.05		17.4min	1
	2	N1H1	384.14	nd	384.15	0.01		35.5min	3
2	3	N2H1	587.17	nd	587.23	0.06		48.5min	5
4	4	N2H2a	749.28	nd	749.28	0		52.8min	9
6	5	N2H2b	749.29	nd	749.28	-0.01		54.3min	10
7	6	N3H1	790.29	nd	790.31	0.02		52.9min	36
8	7	N3H2	952.33	nd	952.36	0.03		55.5min	37
	8	N4H1	993.35	nd	993.39	0.04		54.9min	38
9	9	N4H2	1155.39	nd	1155.44	0.05		57.8min	26
14	10	N1H1S1a	675.21	nd	675.25	0.04		54.9min	7
15	11	N1H1S1b	675.22	nd	675.25	0.03		60.5min	8
	12	N1H1F1S1	821.29	nd	821.3	0.01		94.1min	39
18	13	N2H1S1	878.31	nd	878.33	0.02		62.1min	11
19	14	N2H2S1	1040.37	nd	1040.38	0.01		63.5min	17
20	15	N1H1S2	966.25	nd	966.34	0.09		83.5min	15
21	16	N1H1F1	530.18	nd	530.21	0.03		74.1min	35
22	17	N2H1F1a	733.27	nd	733.29	0.02		56.1min	40
23	18	N2H1F1b	733.26	nd	733.29	0.03		75.1min	41
24	19	N2H2F1c	895.33	nd	895.34	0.01		59.4min	14
25	20	N2H2F1b	895.3	nd	895.34	0.04		62.6min	13
29	21	N2H2F2	1041.39	nd	1041.4	0.01		77.1min	42
30	22	N3H2F1a	1098.41	nd	1098.42	0.01		51.4min	21
31	23	N3H2F1b	1098.36	nd	1098.42	0.06		64.8min	22
34	24	N2H1F1Su1	813.21	nd	813.25	0.04		95.5min	43
